# Supplementary material for: Mucin4 (MUC4) Antibody Labeled with an NIR Dye Brightly Targets Pancreatic Cancer Liver Metastases and Peritoneal Carcinomatosis
Source: Cancers (Basel). 2025 Jun 18;17(12):2031. doi: 10.3390/cancers17122031 (PMC12191291; doi:10.3390/cancers17122031)
Supplement: Supplementary file 1 [file cancers-17-02031-s001.zip]

Archive with 1 entries (1 files):
- cancers-3639179-supplementary.pdf
